# Supplementary material for: Examining the Effects of Dual and Single Task Exercises in Individuals with Type 2 Diabetes: A Randomized Controlled Trial
Source: J Clin Med. 2026 Apr 6;15(7):2761. doi: 10.3390/jcm15072761 (PMC13073509; doi:10.3390/jcm15072761)
Supplement: Supplementary file 1 [file jcm-15-02761-s001.zip]

Archive with 1 entries (1 files):
- jcm-4206368-supplementary.pdf
